# Supplementary material for: Identification and analysis of CYP450 and UGT supergene family members from the transcriptome of Aralia elata (Miq.) seem reveal candidate genes for triterpenoid saponin biosynthesis
Source: BMC Plant Biol. 2020 May 13;20:214. doi: 10.1186/s12870-020-02411-6 (PMC7218531; doi:10.1186/s12870-020-02411-6)
Supplement: Supplementary file 4 — Additional file 4: Table S2. List of 150 CYP450s of A. elata identified in this study. [file 12870_2020_2411_MOESM4_ESM.xlsx]

## Sheet: Sheet1
Tabel S2 List of 150 CYP450s of A. elata identified in this study
Type	Clan	Family	Subfamily	Gene name	Size(aa)	Unigene ID
non-A	51	CYP51	CYP51G	CYP51G1	481	Unigene0048878
A	71	CYP82	CYP82U	CYP82U18	532	Unigene0000285
A	71	CYP89	CYP89A	CYP89A254	529	Unigene0001077
A	71	CYP71	CYP71AT	CYP71AT175	509	Unigene0001332
A	71	CYP81	CYP81BJ	CYP81BJ7	508	Unigene0003125
A	71	CYP736	CYP736A	CYP736A296	505	Unigene0004361
A	71	CYP706	CYP706C	CYP706C89	529	Unigene0004945
A	71	CYP736	CYP736A	CYP736A287	507	Unigene0005036
A	71	CYP78	CYP78A	CYP78A376	534	Unigene0008394
A	71	CYP77	CYP77A	CYP77A69	318	Unigene0008624
A	71	CYP98	CYP98A	CYP98A143	508	Unigene0008938
A	71	CYP71	CYP71D	CYP71D609	508	Unigene0013431
A	71	CYP75	CYP75B	CYP75B154	468	Unigene0015787
A	71	CYP712	CYP712G	CYP712L1	503	Unigene0015865
A	71	CYP84	CYP84A	CYP84A139	513	Unigene0018891
A	71	CYP77	CYP77A	CYP77A67	507	Unigene0020768
A	71	CYP71	CYP71AP	CYP71AP61	546	Unigene0021286
A	71	CYP71	CYP71AH	CYP71AH39	519	Unigene0022655
A	71	CYP92	CYP92A	CYP92A201	305	Unigene0022721
A	71	CYP92	CYP92A	CYP92A202	310	Unigene0023065
A	71	CYP71	CYP71BE	CYP71BE130	500	Unigene0023270
A	71	CYP76	CYP76A	CYP76A107	511	Unigene0023778
A	71	CYP76	CYP76A	CYP76A109	469	Unigene0024006
A	71	CYP76	CYP76A	CYP76A113	514	Unigene0024007
A	71	CYP82	CYP82D	CYP82D259	527	Unigene0024334
A	71	CYP76	CYP76AF	CYP76AF18	491	Unigene0025441
A	71	CYP76	CYP76AF	CYP76AF14	498	Unigene0025948
A	71	CYP736	CYP736A	CYP736A299	515	Unigene0026023
A	71	CYP71	CYP71AT	CYP71AT174	469	Unigene0027026
A	71	CYP77	CYP77B	CYP77B51	509	Unigene0027118
A	71	CYP73	CYP73A	CYP73A254	541	Unigene0027534
A	71	CYP71	CYP71D	CYP71D608	512	Unigene0027866
A	71	CYP71	CYP71D	CYP71D607	514	Unigene0027867
A	71	CYP78	CYP78A	CYP78A368	554	Unigene0027901
A	71	CYP81	CYP81B	CYP81B133	505	Unigene0028227
A	71	CYP80	CYP80F	CYP80F6	503	Unigene0028255
A	71	CYP76	CYP76AE	CYP76AE10	505	Unigene0028735
A	71	CYP78	CYP78D	CYP78D10	506	Unigene0030069
A	71	CYP71	CYP71D	CYP71D619	360	Unigene0030214
A	71	CYP71	CYP71D	CYP71D604	500	Unigene0030215
A	71	CYP71	CYP71D	CYP71D606	499	Unigene0030216
A	71	CYP71	CYP71D	CYP71D605	508	Unigene0030217
A	71	CYP736	CYP736A	CYP736A282	500	Unigene0030349
A	71	CYP82	CYP82D	CYP82D257	526	Unigene0030362
A	71	CYP701	CYP701A	CYP701A89	511	Unigene0030828
A	71	CYP71	CYP71D	CYP71D603	460	Unigene0031149
A	71	CYP76	CYP76AF	CYP76AF15	499	Unigene0031652
A	71	CYP706	CYP706C	CYP706C87	525	Unigene0033111
A	71	CYP706	CYP706C	CYP706C88	536	Unigene0033113
A	71	CYP78	CYP78A	CYP78A366	538	Unigene0033688
A	71	CYP78	CYP78A	CYP78A367	541	Unigene0033690
A	71	CYP76	CYP76AF	CYP76AF13	457	Unigene0034032
A	71	CYP712	CYP712F	CYP712F2	510	Unigene0034660
A	71	CYP81	CYP81B	CYP81B134	510	Unigene0034748
A	71	CYP736	CYP736A	CYP736A298	505	Unigene0035823
A	71	CYP736	CYP736A	CYP736A286	506	Unigene0035824
A	71	CYP736	CYP736A	CYP736A285	508	Unigene0036138
A	71	CYP736	CYP736A	CYP736A283	505	Unigene0036140
A	71	CYP736	CYP736A	CYP736A284	501	Unigene0036142
A	71	CYP81	CYP81BJ	CYP81BJ6	498	Unigene0037231
A	71	CYP82	CYP82H	CYP82H40	525	Unigene0038337
A	71	CYP82	CYP82H	CYP82H38	524	Unigene0038338
A	71	CYP82	CYP82D	CYP82D258	407	Unigene0038369
A	71	CYP92	CYP92A	CYP92A196	447	Unigene0038372
A	71	CYP76	CYP76B	CYP76B103	500	Unigene0041377
A	71	CYP71	CYP71AU	CYP71AU139	507	Unigene0042209
A	71	CYP71	CYP71AU	CYP71AU138	520	Unigene0042210
A	71	CYP71	CYP71AU	CYP71AU143	518	Unigene0042211
A	71	CYP98	CYP98A	CYP98A146	493	Unigene0043101
A	71	CYP89	CYP89A	CYP89A255	477	Unigene0044507
A	71	CYP71	CYP71AU	CYP71AU144	348	Unigene0045888
A	71	CYP71	CYP71AJ	CYP71AJ56	311	Unigene0045891
A	71	CYP736	CYP736A	CYP736A297	490	Unigene0046124
A	71	CYP82	CYP82T	CYP82T6	533	Unigene0046511
A	71	CYP736	CYP736A	CYP736A288	506	Unigene0050785
A	71	CYP706	CYP706C	CYP706C90	523	Unigene0054386
A	71	CYP71	CYP71D	CYP71D610	510	Unigene0054443
A	71	CYP71	CYP71D	CYP71D610	304	Unigene0054444
A	71	CYP76	CYP76A	CYP76A108	516	Unigene0058596
A	71	CYP78	CYP78A	CYP78A365	527	Unigene0063921
non-A	97	CYP97	CYP97C	CYP97C121	553	Unigene0001575
non-A	72	CYP72	CYP72A	CYP72A777	368	Unigene0003422
non-A	85	CYP716	CYP716U	CYP716U4	487	Unigene0003927
non-A	85	CYP724	CYP724B	CYP724B40	407	Unigene0004481
non-A	86	CYP96	CYP96A	CYP96A200	470	Unigene0004940
non-A	72	CYP714	CYP714E	CYP714E61	511	Unigene0005423
non-A	86	CYP94	CYP94C	CYP94C143	473	Unigene0006014
non-A	85	CYP720	CYP720A1	CYP720A1	428	Unigene0008510
non-A	710	CYP710	CYP710A	CYP710A130	502	Unigene0008747
non-A	85	CYP85	CYP85A	CYP85A1	464	Unigene0009471
non-A	72	CYP714	CYP714A	CYP714A46	531	Unigene0011252
non-A	86	CYP86	CYP86C	CYP86C23	523	Unigene0013020
non-A	72	CYP749	CYP749A	CYP749A162	455	Unigene0013510
non-A	72	CYP714	CYP714F	CYP714F11	505	Unigene0014304
non-A	86	CYP94	CYP94Q	CYP94Q3	474	Unigene0018673
non-A	85	CYP729	CYP729A	CYP729A54	485	Unigene0018828
non-A	97	CYP97	CYP97B	CYP97B132	591	Unigene0019827
non-A	85	CYP707	CYP707A	CYP707A226	472	Unigene0020833
non-A	86	CYP94	CYP94C	CYP94C142	411	Unigene0024312
non-A	711	CYP711	CYP711A	CYP711A190	494	Unigene0024761
non-A	85	CYP716	CYP716D	CYP716D70	493	Unigene0024844
non-A	85	CYP90	CYP90D	CYP90D62	519	Unigene0025582
non-A	85	CYP707	CYP707A	CYP707A227	446	Unigene0025763
non-A	85	CYP707	CYP707A	CYP707A225	445	Unigene0025764
non-A	72	CYP714	CYP714E	CYP714E62	520	Unigene0025898
non-A	86	CYP94	CYP94D	CYP94D142	484	Unigene0026943
non-A	72	CYP72	CYP72D	CYP72D28	516	Unigene0026985
non-A	86	CYP94	CYP94A	CYP94A112	440	Unigene0027058
non-A	85	CYP707	CYP707A	CYP707A232	303	Unigene0027686
non-A	85	CYP716	CYP716A	CYP716A295	481	Unigene0027771
non-A	74	CYP74	CYP74A	CYP74A152	526	Unigene0027826
non-A	86	CYP86	CYP86B	CYP86B81	544	Unigene0027871
non-A	85	CYP88	CYP88A	CYP88A125	485	Unigene0028004
non-A	85	CYP88	CYP88A	CYP88A124	490	Unigene0028005
non-A	86	CYP704	CYP704G	CYP704G29	509	Unigene0028052
non-A	85	CYP716	CYP716A	CYP716A306	486	Unigene0028120
non-A	72	CYP72	CYP72A	CYP72A763	514	Unigene0028374
non-A	72	CYP734	CYP734A	CYP734A87	546	Unigene0028545
non-A	85	CYP90	CYP90B	CYP90B69	493	Unigene0028580
non-A	85	CYP90	CYP90B	CYP90B73	389	Unigene0028581
non-A	72	CYP72	CYP72D	CYP72D29	508	Unigene0029453
non-A	86	CYP86	CYP86A	CYP86A202	545	Unigene0029622
non-A	86	CYP86	CYP86A	CYP86A203	523	Unigene0029623
non-A	86	CYP86	CYP86A	CYP86A205	545	Unigene0029624
non-A	72	CYP715	CYP715A	CYP715A68	514	Unigene0029628
non-A	86	CYP704	CYP704B	CYP704B55	543	Unigene0029881
non-A	85	CYP90	CYP90C	CYP90C41	417	Unigene0030123
non-A	72	CYP72	CYP72A	CYP72A776	360	Unigene0030508
non-A	86	CYP704	CYP704A	CYP704A232	497	Unigene0032633
non-A	85	CYP716	CYP716A	CYP716A296	481	Unigene0032651
non-A	74	CYP74	CYP74A	CYP74A151	527	Unigene0036487
non-A	72	CYP72	CYP72A	CYP72A759	516	Unigene0037028
non-A	72	CYP72	CYP72A	CYP72A764	512	Unigene0037908
non-A	97	CYP97	CYP97A	CYP97A122	621	Unigene0038812
non-A	72	CYP72	CYP72A	CYP72A762	508	Unigene0039018
non-A	74	CYP74	CYP74B	CYP74B46	344	Unigene0039711
non-A	86	CYP94	CYP94F	CYP94F22	511	Unigene0039845
non-A	85	CYP716	CYP716U	CYP716U5	488	Unigene0041342
non-A	85	CYP90	CYP90A	CYP90A80	320	Unigene0042785
non-A	86	CYP704	CYP704A	CYP704A233	463	Unigene0043891
non-A	85	CYP716	CYP716S	CYP716S8	468	Unigene0046021
non-A	86	CYP96	CYP96A	CYP96A199	487	Unigene0046080
non-A	74	CYP74	CYP74B	CYP74B45	383	Unigene0047442
non-A	72	CYP72	CYP72A	CYP72A760	517	Unigene0050187
non-A	86	CYP94	CYP94B	CYP94B107	465	Unigene0060107
non-A	86	CYP86	CYP86A	CYP86A204	514	Unigene0061930
non-A	72	CYP714	CYP714E	CYP714E64	370	Unigene0064053
non-A	86	CYP94	CYP94B	CYP94B106	503	Unigene0064786
non-A	72	CYP72	CYP72A	CYP72A761	528	Unigene0065043
non-A	85	CYP718	CYP718A	CYP718A31	472	Unigene0065256
