# Supplementary material for: Identification and analysis of CYP450 and UGT supergene family members from the transcriptome of Aralia elata (Miq.) seem reveal candidate genes for triterpenoid saponin biosynthesis
Source: BMC Plant Biol. 2020 May 13;20:214. doi: 10.1186/s12870-020-02411-6 (PMC7218531; doi:10.1186/s12870-020-02411-6)
Supplement: Supplementary file 5 — Additional file 5: Table S3. List of 92 UGTs of A. elata identified in this study. [file 12870_2020_2411_MOESM5_ESM.xlsx]

## Sheet: Sheet1
Tabel S3 List of 92 UGTs of A. elata identified in this study
GeneID	Family	Group	Amino acid(aa)
Unigene0002407	UGT91	A	471
Unigene0016601	UGT79	A	457
Unigene0017775	UGT91	A	396
Unigene0021190	UGT79	A	452
Unigene0028730	UGT91	A	391
Unigene0036696	UGT94	A	442
Unigene0036697	UGT94	A	444
Unigene0047713	UGT91	A	467
Unigene0053200	UGT94	A	446
Unigene0066614	UGT79	A	436
Unigene0066615	UGT79	A	448
Unigene0032168	UGT89	B	473
Unigene0034610	UGT89	B	482
Unigene0010795	UGT90	C	466
Unigene0000487	UGT73	D	477
Unigene0003933	UGT73	D	495
Unigene0006936	UGT73	D	481
Unigene0016738	UGT73	D	489
Unigene0033039	UGT73	D	479
Unigene0033908	UGT73	D	481
Unigene0034878	UGT73	D	493
Unigene0040768	UGT73	D	473
Unigene0043352	UGT73	D	493
Unigene0045141	UGT73	D	475
Unigene0045143	UGT73	D	475
Unigene0045144	UGT73	D	474
Unigene0047749	UGT73	D	477
Unigene0049150	UGT73	D	486
Unigene0060157	UGT73	D	491
Unigene0063855	UGT73	D	486
Unigene0005306	UGT71	E	479
Unigene0010250	UGT71	E	487
Unigene0018873	UGT71	E	401
Unigene0020572	UGT72	E	466
Unigene0021278	UGT71	E	477
Unigene0024293	UGT72	E	443
Unigene0024536	UGT88	E	469
Unigene0025201	UGT72	E	416
Unigene0026804	UGT72	E	470
Unigene0028079	UGT88	E	483
Unigene0029362	UGT72	E	465
Unigene0049932	UGT71	E	490
Unigene0066706	UGT71	E	477
Unigene0027135	UGT78	F	456
Unigene0027136	UGT78	F	451
Unigene0034188	UGT78	F	448
Unigene0065331	UGT78	F	459
Unigene0000352	UGT85	G	484
Unigene0006616	UGT85	G	481
Unigene0028437	UGT85	G	334
Unigene0030791	UGT85	G	476
Unigene0039083	UGT85	G	300
Unigene0039940	UGT85	G	355
Unigene0039944	UGT85	G	477
Unigene0044752	UGT85	G	478
Unigene0048222	UGT85	G	485
Unigene0048223	UGT85	G	473
Unigene0048993	UGT85	G	476
Unigene0060241	UGT85	G	476
Unigene0065293	UGT85	G	302
Unigene0000698	UGT76	H	455
Unigene0008538	UGT76	H	462
Unigene0062972	UGT76	H	343
Unigene0050696	UGT83	I	454
Unigene0029742	UGT87	J	463
Unigene0047938	UGT87	J	457
Unigene0019972	UGT86	K	405
Unigene0063081	UGT86	K	481
Unigene0000292	UGT74	L	381
Unigene0013421	UGT75	L	460
Unigene0019869	UGT74	L	452
Unigene0023222	UGT74	L	461
Unigene0028738	UGT74	L	452
Unigene0032454	UGT75	L	468
Unigene0041010	UGT75	L	457
Unigene0057236	UGT84	L	461
Unigene0018127	UGT92	M	500
Unigene0019852	UGT95	M	480
Unigene0028333	UGT95	M	558
Unigene0039064	UGT92	M	488
Unigene0039070	UGT92	M	485
Unigene0015593	UGT82	N	451
Unigene0019368	-	O	395
Unigene0025405	-	O	470
Unigene0034502	-	O	472
Unigene0034503	-	O	476
Unigene0060195	-	O	312
Unigene0026053	UGT709	P	367
Unigene0026055	UGT709	P	473
Unigene0031423	UGT709	P	472
Unigene0051418	UGT709	P	476
Unigene0066174	UGT709	P	484
