# Supplementary material for: Identification and analysis of CYP450 and UGT supergene family members from the transcriptome of Aralia elata (Miq.) seem reveal candidate genes for triterpenoid saponin biosynthesis
Source: BMC Plant Biol. 2020 May 13;20:214. doi: 10.1186/s12870-020-02411-6 (PMC7218531; doi:10.1186/s12870-020-02411-6)
Supplement: Supplementary file 11 — Additional file 11: Table S8. Sequences of the primers used in this study. [file 12870_2020_2411_MOESM11_ESM.xlsx]

## Sheet: qRT-PCR
Table S7 Sequences of the primers used in this study
Gene	Forward	Reverse
HMGS	GTTCTCCTACGGTAGCGGCTTAAC	GGCTCCATATCGGTGCTCCATTAG
MVD	CGAGGTTCAGGCAGTGCTTGTC	AATGCTGTCGCTTCCATTCTCCTC
IDI	TCAGCAACGATCTGCAACCAAGG	TCGGATTCTCGGTACAGTGGATGG
DXS	TGCCACCACTCACCTGCCTAC	TGCTGCTGCTGCTGGTTGTTC
MEP-CT	AGTGGACTTCAGGCAGTTGATTCG	GGCAGGAACACCAAGGACAGC
MECDPS	GTCGCCGCCGCAACTACAAG	GGGTAACCAGGTTCTAACCGATGC
GPS	CGCCGTCGAGATGATCCACAC	TTGGTTGCGATTGCCATGTGTTC
FPS	CACTTGGTTGGTGCATTGAATGGC	GGTTGACCTCTGCGCGTATGAG
SE	TGCTGGCTCTGCTCTTGCTTATAC	GCCTCCTGGTTGTAGAAGTTCACC
bAS	AAGCCTAGTGGTGATCTCCTCTGG	GGTAGTGGCGGCCTCATAAGTAAC
CYP51G1	GGCCTGCTCATTGCTGCTCTC	CGGAGGAGGTAAGCCCCAGTC
CYP734A87	GCGTGGTGGAAATGTTGGATAAATGG	AAGGCAGTTCTGGTGACAATATCTTCC
CYP88A124	AGGTGATGGAGGCGTTGGAGAG	TTCCGTGCCTTGAGTGCTTTATGG
CYP704G29	GCCTCGGATATGCCTTGGGAAG	AGCCTCCTCACCCTCTTTCACC
CYP94C143	AGTGTTGCGGTGGCGTTGATC	CCCCTCATGGTGGCCGTTAAAC
CYP714E61	TGCCATTTGGGGTCGGACCTC	TGCACATACTCCGGCGAAAGAG
CYP71D609	TGGTTGAGTCCGTCAGGTCGTC	TCCCAATCGCCGCCCTACAG
CYP81BJ6	GCGTCCCTCTCTCTCCTTCTCC	GCTGGGCTCGGCGGTAAAC
CYP85A1	TGCTGGTATAGAATCTGGCTCAATGTG	CGGTGATAATTTGTGTTGGGTAGGTTG
CYP97A122	TGGCCCTTAGATGGACCCAACC	TGAATCGCCGAACAAGCATTGC
CYP97C121	CCGCCAACACCTCTGCAATTCC	AGCGAGGGAAGTGAGCCAGTC
CYP711A190	CCAGCCTTGCCTTTCGTAGG	CAAGTGGTTGTCTGCCCATGT
CYP716A295	AGCTCTGCCTGTGCCTTCATTG	CACCCGGTCCTTTCGACTTTGC
CYP716A296	AATGTAGCCTGTGAAGTGCTGAGAC	TTCTGAGTTTCTGTGGGTTGAATTTGC
CYP716A306	TGTGCTCGGGGAGAGAATGGC	AGCTCGGCCACCAGACCTG
CYP72A759	GTGGGATCATCAAGAAAAGGGAGAAGG	TTGTATCTCTTTGCGAGTGGCTTCC
CYP72A760	AGGATTGGCAACATCGTGCT	GGCCCTGGAGGGTACAATCT
CYP72A761	GTGTGCGGCTTGTCAGGCTAC	TCTCCCATTCTTTCATCATCTCGCTAC
CYP72A762	GACACAGCAAGGTTTCAAAGGTAACTC	GGTAGAGCACGAGGCAGAATATCATC
CYP72A763	AAGGTTTCAGAGGGAACGCATATAGC	TGGGCTTGGAGTTGGCTTCTTTG
CYP72A764	GCTGGAGAAATGGCTGAGAGAGTTAG	ATCGTCTGAGAGCTTGATGAGTTTGG
CYP72A776	ACAAGCTCAGCTCGCAATCAAGTC	ATTGCCTTCATCCTTCGGTTCCTC
CYP72A777	TCTAAGGCAGCAGGGTTTCAATGG	GCGCGTGGGAGAATATCATCAGAG
Unigene0000487	GGGCTTGTGGCTTCTGGTCATC	CCTCCTCAAATCCTTCAGGCATCC
Unigene0003933	TGAAGGGATTTGTAGCGGCGTTC	CCCAACACTCACACCAGTCTCAAG
Unigene0006936	CGCCTCACCTGACCGTCAAATC	GCCTCTTTCCACTCTTCCGTCATC
Unigene0016738	CGTCACCTAACCGTCACCGTAATC	AGGAAAAGGGACCGTGTCTAGGC
Unigene0033039	AGGGAAGGGTTTGGTTGTGAAAGG	CCATCCGCAGTGAGTCAAGAACC
Unigene0033908	TCGTGTCGGGTCGGAGGTTTG	CATCAGAACCGCCACCACCTTC
Unigene0034878	ATGTCGGAGGATTTTCAGCGTGTC	CCCCTGACCCGCCTGGATTC
Unigene0040768	GCCTGATTGCCTCGTGTCTGAC	AGGTTCATGTTCGGCTAAGCTGTG
Unigene0043352	TTTGATGCTGGGAAGAACGGGAAG	TCTCCTCCTCTCCTTGGCTTCATC
Unigene0045141	ACAATCATCACTACGCCGCTCAAC	TTTCGCAGCCTTCGGGTAAACC
Unigene0045143	ACAATCATCACTACGCCGCTCAAC	TTTCACAGCCTTCGGGTAAACCAG
Unigene0045144	CAGAGCCCTTTGTCGTGCCTAATC	CCATAGCTGCTTGTCTCGGATTCC
Unigene0047749	TGAAGGGATTTGTAGCGGCGTTC	CCCAACACTCACACCAGTCTCAAG
Unigene0049150	AGGAAGAGTGAGGAAAGCCGAGAG	TCTTCACCTGAGGAGCCCAACC
Unigene0060157	CCTCACAACGCCTCCAGATTCG	TCACATCCTGGTGGAAGCCCTAC
Unigene0063855	GCACGAGAATGTAGCCGAGTCAG	AAAGCTGCCGCAGATGGTGAG

## Sheet: Subcellular localization
Table S5 Sequences of the primers used in this study
Primers	Sequence
CYP716A295 F	BamHI-TCTCGAGGACCGGTCCCGGGATGGATTTCCTCTACATTTCTCTA
CYP716A295 R	BamHI-TCCTCGCCCTTGCTCACCATGGGATTAGGGAAGAGGCGAACC
CYP716A296 F	BamHI-TCTCGAGGACCGGTCCCGGGATGGAACTCTTCTATGTCCCTCT
CYP716A296 R	BamHI-TCCTCGCCCTTGCTCACCATGGCTTTGTGAGGAAATAGGCGAA
CYP72A763 F	BamHI-TCTCGAGGACCGGTCCCGGGATGGTAACTTTGAAAATGACTATGA
CYP72A763 R	BamHI-TCCTCGCCCTTGCTCACCATTCCTTGTAGTTTACGTAGGATCAAG
